# Supplementary material for: Study on Psychological Stress Perceived among Employees in an Italian University during Mandatory and Voluntary Remote Working during and after the COVID-19 Pandemic
Source: Int J Environ Res Public Health. 2024 Mar 26;21(4):403. doi: 10.3390/ijerph21040403 (PMC11050619; doi:10.3390/ijerph21040403)
Supplement: Supplementary file 1 [file ijerph-21-00403-s001.zip]

Archive with 1 entries (1 files):
- ijerph-2849785-supplementary.pdf
